# Supplementary material for: Optimizing the Extraction of Polyphenols from Different Edible Lichens Using Response Surface Methodology and the Determination of Their Mineral and Antibacterial Properties
Source: Foods. 2025 Jul 22;14(15):2562. doi: 10.3390/foods14152562 (PMC12346634; doi:10.3390/foods14152562)
Supplement: Supplementary file 1 [file foods-14-02562-s001.zip]

Archive with 1 entries (1 files):
- foods-3741300-supplementary.pdf
